# Supplementary material for: Occurrence and Distribution of Three Low Molecular Weight PAHs in Caño La Malaria, Cucharillas Marsh (Cataño, Puerto Rico): Spatial and Seasonal Variability, Sources, and Ecological Risk
Source: Toxics. 2025 Oct 11;13(10):860. doi: 10.3390/toxics13100860 (PMC12568084; doi:10.3390/toxics13100860)
Supplement: Supplementary file 1 [file toxics-13-00860-s001.zip]

Archive with 1 entries (1 files):
- toxics-3883078-supplementary.pdf
